# Supplementary material for: Bayesian binding and fusion models explain illusion and enhancement effects in audiovisual speech perception
Source: PLoS One. 2021 Feb 19;16(2):e0246986. doi: 10.1371/journal.pone.0246986 (PMC7895372; doi:10.1371/journal.pone.0246986)
Supplement: S2 File — (ZIP) [file pone.0246986.s002.zip]

Archive with 6 entries (3 files):
- S2_data/
- S2_data/README.txt
- __MACOSX/
- __MACOSX/S2_data/
- __MACOSX/S2_data/._README.txt
- S2_data/data.mat
